# Supplementary material for: Preoperative Pain Catastrophizing and Neuropathic Pain Do Not Predict Length of Stay and Early Post-Operative Complications following Total Joint Arthroplasty
Source: J Pers Med. 2023 Jan 26;13(2):216. doi: 10.3390/jpm13020216 (PMC9962732; doi:10.3390/jpm13020216)
Supplement: Supplementary file 1 [file jpm-13-00216-s001.zip]

Archive with 1 entries (1 files):
- jpm-2059734-supplementary.xlsx
