# Supplementary material for: Preoperative Pain Catastrophizing and Neuropathic Pain Do Not Predict Length of Stay and Early Post-Operative Complications following Total Joint Arthroplasty
Source: J Pers Med. 2023 Jan 26;13(2):216. doi: 10.3390/jpm13020216 (PMC9962732; doi:10.3390/jpm13020216)
Supplement: Supplementary file 1 [file jpm-13-00216-s001.zip › jpm-2059734-supplementary.xlsx]

## Sheet: LOS
											Supplementary Table S1.	Length of Stay
Coefficientsa												Linear Regression Model p=0.011
Model		Unstandardized Coefficients		Standardized Coefficients	t	Sig.	Collinearity Statistics						sig	Odds ratio (95% confidence interval)
		B	Std. Error	Beta			Tolerance	VIF
1	(Constant)	6.29386	62.1217		0.101315	0.919571
	gender	6.09072	9.79543	0.0709617	0.621792	0.535964	0.836369	1.19564				Nonsignficant variables: Gender, BMI, Age, Type of Surgery, PCS, WOMAC, Paindetect >16, Charlson Comorbidity >4, Mean VAS postop, LOS, Distance Walked POD1, Discharge Home vs Rehab
	TYPE OF SURGERY (THA=1, TKA=2)	4.52428	10.3464	0.0521757	0.437282	0.663164	0.765142	1.30695
	PCS	0.156164	0.345932	0.0610905	0.451428	0.652984	0.59482	1.68118
	Paindetect &gt;16	-20.4221	13.2688	-0.208439	-1.5391	0.127988	0.593929	1.6837
	WOMAC	0.550177	0.344138	0.223782	1.59871	0.11409	0.555963	1.79868
	BMI	0.030616	0.782821	0.00494525	0.0391099	0.968907	0.681322	1.46773
	Age	-0.26039	0.56882	-0.0609401	-0.457771	0.64844	0.614677	1.62687
	Anesthesia 1.Neuraxial 2. General	18.6464	23.6126	0.0900694	0.789682	0.432203	0.837349	1.19425
	Charlson 4 or greater	-2.83751	11.4005	-0.0307202	-0.248893	0.804124	0.715046	1.39851
	CHRONIC PAIN MEDS (0=NO , 1=YES)	-0.220785	15.6474	-0.00162564	-0.01411	0.98878	0.820649	1.21855
	MEAN VAS	-1.70646	2.25181	-0.0911287	-0.757814	0.450937	0.753306	1.32748
	DISTANCE WALKED pod1	-0.0974412	0.0798428	-0.160296	-1.22041	0.226131	0.631433	1.5837
	Discharge 1.Home 2.Rehab	22.5535	13.0159	0.236329	1.73276	0.0872481	0.5856	1.70765
a. Dependent Variable: LENGTH OF STAY (Hours)
Model Summary
Model	R	R Square	Adjusted R Square	Std. Error of the Estimate
1	.428a	0.183009	0.0413969	42.2319
a. Predictors: (Constant), Discharge 1.Home 2.Rehab, gender, Charlson 4 or greater, PCS, TYPE OF SURGERY (THA=1, TKA=2), Anesthesia 1.Neuraxial 2. General, CHRONIC PAIN MEDS (0=NO , 1=YES), MEAN VAS, BMI, DISTANCE WALKED pod1, Paindetect &gt;16, Age, WOMAC

## Sheet: Postop Complications
Post										Supplementary Table S2.	Early Postoperative Complication
											Bivariate Regression Model p = 0.011
Group Statistics												sig	Odds ratio (95% confidence interval)
early post-operative complications ?		N	Mean	Std. Deviation	Std. Error Mean						Chronic Pain medications	0.039	48.95 (1.22 to 1961.17)
TYPE OF SURGERY (THA=1, TKA=2)	.0	84	1.54762	0.500717	0.0546327
	1.0	9	1.77778	0.440959	0.146986						Nonsignficant variables: Gender, BMI, Age, Type of Surgery, PCS, WOMAC, Paindetect >16, Charlson Comorbidity >4, Mean VAS postop, LOS, Distance Walked POD1, Discharge Home vs Rehab
Surgical approach (for hip only anterior=1, posterior=2)	.0	36	1.02778	0.166667	0.0277778
	1.0	2	1	0	0
Side(R=1, L=2, Bilateral==3)	.0	84	1.47619	0.548298	0.0598243						Variables in the Equation
	1.0	9	1.33333	0.5	0.166667								B	S.E.	Wald	df	Sig.	Exp(B)	95% C.I.for EXP(B)
indication of surgery: 1. Osteoarthritis 2. Rheumatoid arthritis 3. AVN 4. DDH 5. Fracture 6. Other (specify)	.0	82	1.07317	0.343565	0.0379404														Lower	Upper
	1.0	8	1.125	0.353553	0.125						Step 1a	gender	1.12788	1.29535	0.758138	1	0.383912	3.0891	0.243907	39.1235
PCS	.0	84	26.9286	16.8357	1.83692							TYPEOFSURGERYTHA1TKA2	2.58562	1.58549	2.65952	1	0.102932	13.2715	0.593403	296.82
	1.0	9	23.2222	19.3893	6.4631							PCS	-0.101232	0.067028	2.281	1	0.130967	0.903723	0.792467	1.0306
PAIN DETECT	.0	84	12	8.444	0.921316							WOMAC	0.00805321	0.041294	0.0380332	1	0.845376	1.00809	0.929711	1.09307
	1.0	9	6.77778	3.96162	1.32054							Paindetectgt16	-39.386	7500.72	2.75727e-05	1	0.99581	7.84979e-18	0
WOMAC	.0	84	67.5843	17.4457	1.90348							BMI	-0.160146	0.12725	1.58385	1	0.208207	0.85202	0.663949	1.09336
	1.0	9	61.4583	22.0602	7.35341							Age	-0.1066	0.0635741	2.81158	1	0.0935861	0.898886	0.793579	1.01817
VAS now	.0	84	5.46429	2.94302	0.32111							Anesthesia1.Neuraxial2.General	23.2412	5277.03	1.93971e-05	1	0.996486	1.24024e+10	0
	1.0	9	4.11111	2.52212	0.840708							Charlson4orgreater	1.77962	1.61455	1.21493	1	0.270358	5.92761	0.250364	140.342
VAS strongest 4weeks	.0	84	8.05952	2.24602	0.245061							CHRONICPAINMEDS0NO1YES	3.89076	1.88296	4.26958	1	0.0388004	48.9481	1.22167	1961.17
	1.0	9	7.55556	3.16667	1.05556							MEANVAS	-0.25381	0.319432	0.631338	1	0.426865	0.775839	0.414831	1.45102
VAS average 4 weeks	.0	83	6.75904	2.41737	0.265341							LENGTHOFSTAYHours	0.0106626	0.012011	0.788085	1	0.37468	1.01072	0.987204	1.0348
	1.0	9	6.22222	3.23179	1.07726							DISTANCEWALKEDpod1	0.00614327	0.0122556	0.251263	1	0.616187	1.00616	0.982282	1.03062
BMI	.0	83	30.8792	7.09422	0.778692							Discharge1.Home2.Rehab	3.43273	2.08025	2.72301	1	0.0989113	30.9611	0.524935	1826.11
	1.0	9	30.9244	5.03384	1.67795							Constant	-24.1994	5277.03	2.10296e-05	1	0.996341	3.09264e-11
Age	.0	84	67.369	10.3804	1.1326						a. Variable(s) entered on step 1: gender, TYPEOFSURGERYTHA1TKA2, PCS, WOMAC, Paindetectgt16, BMI, Age, Anesthesia1.Neuraxial2.General, Charlson4orgreater, CHRONICPAINMEDS0NO1YES, MEANVAS, LENGTHOFSTAYHours, DISTANCEWALKEDpod1, Discharge1.Home2.Rehab.
	1.0	9	70.3333	9.42072	3.14024
TYPE OF ANESTHESIA spinal 1, spinal/femoral adductor 2, general 3	.0	83	1.3494	0.528083	0.0579646						Omnibus Tests of Model Coefficients
	1.0	9	2	1.22474	0.408248								Chi-square	df	Sig.
CHARLSON COMORBIDITY INDEX	.0	83	2.9759	1.3702	0.1504						Step 1	Step	28.8578	14	0.0109231
	1.0	9	3.44444	1.33333	0.444444							Block	28.8578	14	0.0109231
FIBROMYALGIA? (0=NO , 1=YES)	.0	84	0	.0000a	0							Model	28.8578	14	0.0109231
	1.0	9	0	.0000a	0
CHRONIC PAIN MEDS (0=NO , 1=YES)	.0	83	0.0963855	0.296913	0.0325905						Model Summary
	1.0	9	0.222222	0.440959	0.146986						Step	-2 Log likelihood	Cox & Snell R Square	Nagelkerke R Square
POD1 VAS	.0	84	5.42857	2.77808	0.303113						1	24.948a	0.276927	0.610397
	1.0	8	5.75	3.53553	1.25						a. Estimation terminated at iteration number 20 because maximum iterations has been reached. Final solution cannot be found.
POD2 VAS	.0	83	4.07229	2.82749	0.310358
	1.0	8	5.625	2.92465	1.03402						Hosmer and Lemeshow Test
POD3 VAS	.0	35	3.62857	2.73416	0.462157						Step	Chi-square	df	Sig.
	1.0	5	5.4	3.20936	1.43527						1	6.58773	8	0.581694
POD4 VAS	.0	9	3.55556	2.60342	0.867806
	1.0	2	6.5	2.12132	1.5
POD 5 VAS	.0	2	3.5	4.94975	3.5
	1.0	2	6.5	2.12132	1.5
MEAN VAS	.0	84	4.4381	2.22749	0.243039
	1.0	8	5.3	3.10008	1.09604
LENGTH OF STAY (Hours)	.0	84	71.6786	42.5778	4.64562
	1.0	9	85.5556	41.5425	13.8475
DISTANCE WALKED pod1	.0	84	81.0357	73.0905	7.97483
	1.0	9	57.7778	41.6917	13.8972
MAX DISTANCE WALKED before discharge ft	.0	84	157.964	101.668	11.0928
	1.0	9	164.444	82.6304	27.5435
discharge destination (1 1, 2 2, Acute 3)	.0	84	1.29762	0.532775	0.0581306
	1.0	9	1.55556	0.726483	0.242161
time to complication	.0	84	0	0	0
	1.0	9	10.6111	7.01684	2.33895
readmissions within 30d	.0	84	0	0	0
	1.0	9	0.111111	0.333333	0.111111
readmissions within 90d	.0	84	0.0119048	0.109109	0.0119048
	1.0	9	0.111111	0.333333	0.111111
a. t cannot be computed because the standard deviations of both groups are 0.
Independent Samples Test
		Levene's Test for Equality of Variances		t-test for Equality of Means
		F	Sig.	t	df	Sig. (2-tailed)	Mean Difference	Std. Error Difference	95% Confidence Interval of the Difference
									Lower	Upper
TYPE OF SURGERY (THA=1, TKA=2)	Equal variances assumed	24.8135	2.988e-06	-1.32368	91	0.188926	-0.230159	0.173878	-0.575546	0.115229
	Equal variances not assumed			-1.46775	10.3441	0.17191	-0.230159	0.156811	-0.577986	0.117669
Surgical approach (for hip only anterior=1, posterior=2)	Equal variances assumed	0.229466	0.634817	0.23267	36	0.817335	0.0277778	0.119387	-0.21435	0.269906
	Equal variances not assumed			1	35	0.324174	0.0277778	0.0277778	-0.0286141	0.0841697
Side(R=1, L=2, Bilateral==3)	Equal variances assumed	1.89031	0.172543	0.748417	91	0.456139	0.142857	0.190879	-0.236301	0.522015
	Equal variances not assumed			0.806746	10.178	0.438258	0.142857	0.177078	-0.250765	0.536479
indication of surgery: 1. Osteoarthritis 2. Rheumatoid arthritis 3. AVN 4. DDH 5. Fracture 6. Other (specify)	Equal variances assumed	0.47952	0.490463	-0.406332	88	0.685485	-0.0518293	0.127554	-0.305316	0.201658
	Equal variances not assumed			-0.396761	8.34306	0.7015	-0.0518293	0.130631	-0.350923	0.247264
PCS	Equal variances assumed	0.57021	0.452125	0.61886	91	0.537555	3.70635	5.989	-8.19006	15.6028
	Equal variances not assumed			0.551616	9.3388	0.594163	3.70635	6.71907	-11.4096	18.8223
PAIN DETECT	Equal variances assumed	4.72037	0.0324056	1.82704	91	0.0709711	5.22222	2.85829	-0.455418	10.8999
	Equal variances not assumed			3.24327	17.2888	0.004699	5.22222	1.61017	1.82938	8.61507
WOMAC	Equal variances assumed	0.719356	0.398581	0.975806	91	0.331747	6.12599	6.27788	-6.34424	18.5962
	Equal variances not assumed			0.806499	9.10409	0.440513	6.12599	7.59578	-11.027	23.2789
VAS now	Equal variances assumed	0.397417	0.530006	1.32651	91	0.187991	1.35317	1.0201	-0.673133	3.37948
	Equal variances not assumed			1.50362	10.483	0.162195	1.35317	0.899945	-0.639577	3.34593
VAS strongest 4weeks	Equal variances assumed	1.56071	0.214765	0.613657	91	0.540973	0.503968	0.821254	-1.12735	2.13529
	Equal variances not assumed			0.465074	8.88315	0.653068	0.503968	1.08363	-1.9523	2.96023
VAS average 4 weeks	Equal variances assumed	1.79121	0.18415	0.611729	90	0.542259	0.536814	0.877536	-1.20656	2.28019
	Equal variances not assumed			0.483852	8.99691	0.64005	0.536814	1.10946	-1.97309	3.04672
BMI	Equal variances assumed	1.4462	0.232293	-0.0186056	90	0.985197	-0.0452878	2.43409	-4.88103	4.79046
	Equal variances not assumed			-0.0244822	11.7637	0.980878	-0.0452878	1.84983	-4.08472	3.99414
Age	Equal variances assumed	0.372887	0.542957	-0.820572	91	0.414035	-2.96429	3.61246	-10.14	4.21143
	Equal variances not assumed			-0.887977	10.2001	0.39501	-2.96429	3.33825	-10.3826	4.45406
TYPE OF ANESTHESIA spinal 1, spinal/femoral adductor 2, general 3	Equal variances assumed	13.6814	0.000372282	-2.97847	90	0.00372278	-0.650602	0.218435	-1.08456	-0.216643
	Equal variances not assumed			-1.57782	8.32547	0.151786	-0.650602	0.412343	-1.59503	0.29383
CHARLSON COMORBIDITY INDEX	Equal variances assumed	0.0197723	0.888489	-0.976687	90	0.331342	-0.468541	0.479724	-1.4216	0.484515
	Equal variances not assumed			-0.99859	9.92443	0.341718	-0.468541	0.469202	-1.51507	0.577987
CHRONIC PAIN MEDS (0=NO , 1=YES)	Equal variances assumed	4.14025	0.0448174	-1.14772	90	0.254125	-0.125837	0.10964	-0.343656	0.0919829
	Equal variances not assumed			-0.835814	8.80385	0.425362	-0.125837	0.150556	-0.467578	0.215905
POD1 VAS	Equal variances assumed	0.965794	0.328366	-0.305428	90	0.760745	-0.321429	1.05239	-2.41218	1.76932
	Equal variances not assumed			-0.249901	7.84514	0.809083	-0.321429	1.28623	-3.29769	2.65484
POD2 VAS	Equal variances assumed	0.0663936	0.797257	-1.47932	89	0.142586	-1.55271	1.04961	-3.63827	0.532845
	Equal variances not assumed			-1.43824	8.31228	0.18693	-1.55271	1.07959	-4.02607	0.920646
POD3 VAS	Equal variances assumed	0.00515419	0.943143	-1.32899	38	0.191778	-1.77143	1.33292	-4.46978	0.926923
	Equal variances not assumed			-1.17481	4.86632	0.294335	-1.77143	1.50784	-5.67971	2.13685
POD4 VAS	Equal variances assumed	0.270666	0.61544	-1.47456	9	0.17443	-2.94444	1.99683	-7.46158	1.57269
	Equal variances not assumed			-1.6991	1.75684	0.248255	-2.94444	1.73294	-11.4825	5.59359
POD 5 VAS	Equal variances assumed			-0.787839	2	0.513336	-3	3.80789	-19.384	13.384
	Equal variances not assumed			-0.787839	1.35536	0.545025	-3	3.80789	-29.6689	23.6689
MEAN VAS	Equal variances assumed	2.05606	0.155067	-1.00962	90	0.315382	-0.861905	0.853688	-2.55791	0.834096
	Equal variances not assumed			-0.767731	7.70373	0.465525	-0.861905	1.12267	-3.46821	1.7444
LENGTH OF STAY (Hours)	Equal variances assumed	0.671488	0.414674	-0.931215	91	0.354206	-13.877	14.902	-43.478	15.724
	Equal variances not assumed			-0.950089	9.89006	0.364706	-13.877	14.606	-46.4703	18.7163
DISTANCE WALKED pod1	Equal variances assumed	3.05056	0.0840838	0.935418	91	0.352049	23.2579	24.8637	-26.1307	72.6466
	Equal variances not assumed			1.45155	13.99	0.168681	23.2579	16.0228	-11.1099	57.6258
MAX DISTANCE WALKED before discharge ft	Equal variances assumed	0.220303	0.639932	-0.184502	91	0.85403	-6.48016	35.1224	-76.2466	63.2863
	Equal variances not assumed			-0.218236	10.7783	0.831322	-6.48016	29.6933	-71.9991	59.0388
discharge destination (1 1, 2 2, Acute 3)	Equal variances assumed	2.87798	0.0932172	-1.33099	91	0.186519	-0.257937	0.193794	-0.642884	0.127011
	Equal variances not assumed			-1.03572	8.94568	0.327517	-0.257937	0.24904	-0.821827	0.305954
time to complication	Equal variances assumed	372.38	6.365e-34	-14.5417	91	1.8321e-25	-10.6111	0.729704	-12.0606	-9.16164
	Equal variances not assumed			-4.5367	8	0.00190746	-10.6111	2.33895	-16.0047	-5.21749
readmissions within 30d	Equal variances assumed	53.6774	9.27017e-11	-3.20534	91	0.00186122	-0.111111	0.0346644	-0.179968	-0.0422545
	Equal variances not assumed			-1	8	0.346594	-0.111111	0.111111	-0.367334	0.145112
readmissions within 90d	Equal variances assumed	15.1404	0.000189798	-1.96947	91	0.0519406	-0.0992063	0.0503721	-0.199264	0.000851668
	Equal variances not assumed			-0.887776	8.18462	0.399997	-0.0992063	0.111747	-0.355887	0.157475

## Sheet: Discharge Destination
										Supplementary Table S3.	Discharge Destination
											Ordinal Regression Analysis (model fit p < 0.001)
												sig	Odds ratio (95% confidence interval)
											Distance Walked POD 1	<0.001	-0.082 (-0.125 to -0.039)
	Parameter Estimates
			Estimate	Std. Error	Wald	df	Sig.	95% Confidence Interval			Nonsignficant variables: PCS, PainDetect, WOMAC, Age, BMI, Chronic Pain meds, Postoperative Complication
								Lower Bound	Upper Bound
	Threshold	[dischargedestination1Home2SARAcute3 = 1.0]	0.558776	4.72615	0.0139785	1	0.905885	-8.7043	9.82186
		[dischargedestination1Home2SARAcute3 = 2.0]	4.44231	4.84632	0.840222	1	0.359333	-5.0563	13.9409
	Location	PCS	-0.00501277	0.0231771	0.0467774	1	0.828769	-0.0504391	0.0404136
		PAINDETECT	0.0140956	0.0547745	0.0662234	1	0.796917	-0.0932605	0.121452
		WOMAC	0.0301224	0.0281364	1.14615	1	0.284357	-0.025024	0.0852687
		BMI	0.03608	0.0691529	0.272214	1	0.60185	-0.0994573	0.171617
		Age	0.031491	0.060352	0.272264	1	0.601817	-0.0867968	0.149779
		DISTANCEWALKEDpod1	-0.0816951	0.0219751	13.8207	1	0.00020111	-0.124766	-0.0386247
		MEANVAS	0.00515125	0.204737	0.000633042	1	0.979927	-0.396126	0.406428
		CHARLSONCOMORBIDITYINDEX	-0.736952	0.586591	1.57837	1	0.208996	-1.88665	0.412744
		[CHRONICPAINMEDS0NO1YES=.0]	-0.127514	0.979689	0.0169409	1	0.896442	-2.04767	1.79264
		[CHRONICPAINMEDS0NO1YES=1.0]	0a			0
		[earlypostoperativecomplications=.0]	0.0502191	1.5633	0.00103194	1	0.974373	-3.0138	3.11424
		[earlypostoperativecomplications=1.0]	0a			0
		[gender=1.0]	-0.513137	0.772988	0.440677	1	0.506796	-2.02817	1.00189
		[gender=2.0]	0a			0
		[TYPEOFSURGERYTHA1TKA2=1.0]	-0.0265125	0.826762	0.00102835	1	0.974418	-1.64694	1.59391
		[TYPEOFSURGERYTHA1TKA2=2.0]	0a			0
	Link function: Logit.
	a. This parameter is set to zero because it is redundant.
		Model Fitting Information
		Model	-2 Log Likelihood	Chi-Square	df	Sig.
		Intercept Only	121.845
		Final	61.2514	60.5939	12	1.75889e-08
		Link function: Logit.
